# Supplementary material for: Efficacy of Vafidemstat in Experimental Autoimmune Encephalomyelitis Highlights the KDM1A/RCOR1/HDAC Epigenetic Axis in Multiple Sclerosis
Source: Pharmaceutics. 2022 Jul 6;14(7):1420. doi: 10.3390/pharmaceutics14071420 (PMC9323733; doi:10.3390/pharmaceutics14071420)
Supplement: Supplementary file 1 [file pharmaceutics-14-01420-s001.zip]

Archive with 1 entries (1 files):
- pharmaceutics-1778942-supplementary.pdf
